# Supplementary material for: In Vitro and Molecular Docking Evaluation of the Anticholinesterase and Antidiabetic Effects of Compounds from Terminalia macroptera Guill. & Perr. (Combretaceae)
Source: Molecules. 2024 May 23;29(11):2456. doi: 10.3390/molecules29112456 (PMC11174011; doi:10.3390/molecules29112456)
Supplement: Supplementary file 1 [file molecules-29-02456-s001.zip]

Archive with 1 entries (1 files):
- molecules-2996967-supplementary.pdf
